# Supplementary material for: Green Synthesis, Formulation and Test Field of Lymantria monacha L. (Lepidoptera: Lymantriidae) Sex Pheromone in East European Region
Source: Int J Mol Sci. 2025 Jan 10;26(2):568. doi: 10.3390/ijms26020568 (PMC11766351; doi:10.3390/ijms26020568)
Supplement: Supplementary file 1 [file ijms-26-00568-s001.zip]

Archive with 1 entries (1 files):
- ijms-3372071-supplementary.pdf
